# Supplementary material for: Prolactin and 17β-Estradiol Are Epigenetic Regulators That Modify the Effector Response of Bovine Macrophages During Staphylococcus aureus Challenge
Source: Microorganisms. 2026 Mar 3;14(3):576. doi: 10.3390/microorganisms14030576 (PMC13028668; doi:10.3390/microorganisms14030576)
Supplement: Supplementary file 1 [file microorganisms-14-00576-s001.zip]

Archive with 1 entries (1 files):
- microorganisms-4152192-supplementary.pdf
